# Supplementary material for: A robust approach based on Weibull distribution for clustering gene expression data
Source: Algorithms Mol Biol. 2011 May 31;6:14. doi: 10.1186/1748-7188-6-14 (PMC3118357; doi:10.1186/1748-7188-6-14)
Supplement: Additional file 2 — P-values of tests for the three data sets. This file consists of three spreadsheets, each lists the gene numbers and p-values of Kolmogorov Smirnov test for one data set. [file 1748-7188-6-14-S2.XLS]

## Sheet: lung cancer
gene number	p-value
1	0.723186
2	0.247298
3	0.247293
4	0.707779
5	0.57352
6	0.437814
7	0.612684
8	0.423057
9	0.399268
10	0.782855
11	0.335991
12	0.514137
13	0.085203
14	0.490501
15	0.987639
16	0.227523
17	0.648045
18	0.640799
19	0.0586928
20	0.0557612
21	0.850309
22	0.125301
23	0.310181
24	0.139443
25	0.19271
26	0.927851
27	0.093964
28	0.305779
29	0.226596
30	0.146424
31	0.684761
32	0.26668
33	0.716467
34	0.659121
35	0.973482
36	0.0688564
37	0.0502644
38	0.869491
39	0.107414
40	0.186606
41	0.965877
42	0.202083
43	0.577023
44	0.160864
45	0.398679
46	0.497358
47	0.229483
48	0.652081
49	0.422627
50	0.100662
51	0.235807
52	0.113589
53	0.105668
54	0.0699566
55	0.68461
56	0.842026
57	0.319066
58	0.100574
59	0.0584492
60	0.098392
61	0.0921042
62	0.475657
63	0.782146
64	0.0712822
65	0.21755
66	0.100167
67	0.174235
68	0.854179
69	0.576459
70	0.416543
71	0.956946
72	0.487746
73	0.239138
74	0.173614
75	0.458496
76	0.908156
77	0.408019
78	0.678912
79	0.522403
80	0.198108
81	0.169749
82	0.180379
83	0.641875
84	0.0504054
85	0.105962
86	0.26105
87	0.0657262
88	0.228715
89	0.365737
90	0.818537
91	0.18154
92	0.225021
93	0.120185
94	0.241929
95	0.216114
96	0.262428
97	0.530195
98	0.068816
99	0.332011
100	0.204849
101	0.226692
102	0.5723
103	0.534065
104	0.24043
105	0.936015
106	0.126624
107	0.632233
108	0.929884
109	0.221368
110	0.806026
111	0.966534
112	0.616655
113	0.271215
114	0.674395
115	0.175864
116	0.141271
117	0.418153
118	0.073931
119	0.202474
120	0.583429
121	0.695315
122	0.304386
123	0.915764
124	0.39308
125	0.273775
126	0.419751
127	0.689096
128	0.87636
129	0.518274
130	0.0592967
131	0.0829045
132	0.152309
133	0.169709
134	0.522744
135	0.344827
136	0.665178
137	0.345541
138	0.110102
139	0.711582
140	0.108524
141	0.0707754
142	0.579168
143	0.311676
144	0.380962
145	0.0859759
146	0.260678
147	0.347307
148	0.267452
149	0.618595
150	0.174837
151	0.50407
152	0.296832
153	0.579367
154	0.164363
155	0.195203
156	0.413669
157	0.115424
158	0.198423
159	0.10271
160	0.210054
161	0.528407
162	0.993808
163	0.694454
164	0.126159
165	0.452355
166	0.579347
167	0.676102
168	0.921005
169	0.264508
170	0.215849
171	0.276291
172	0.104882
173	0.561568
174	0.192382
175	0.236927
176	0.864071
177	0.331215
178	0.203233
179	0.0526092
180	0.343671
181	0.198616
182	0.557204
183	0.200168
184	0.0837191
185	0.155953
186	0.214124
187	0.109794
188	0.221207
189	0.1136
190	0.0519704
191	0.077532
192	0.232959
193	0.0558848
194	0.0833051
195	0.862152
196	0.577699
197	0.791616
198	0.10021
199	0.736342
200	0.109405
201	0.899363
202	0.0801543
203	0.119993
204	0.0990555
205	0.43027
206	0.970343
207	0.770598
208	0.418833
209	0.219938
210	0.856565
211	0.125745
212	0.444989
213	0.124947
214	0.138458
215	0.096731
216	0.0719304
217	0.228016
218	0.200134
219	0.790942
220	0.218399
221	0.503933
222	0.439997
223	0.228698
224	0.0708639
225	0.22345
226	0.19085
227	0.834906
228	0.96556
229	0.922216
230	0.585652
231	0.0581093
232	0.253338
233	0.197904
234	0.484974
235	0.245358
236	0.655239
237	0.81547
238	0.267998
239	0.604698
240	0.315245
241	0.755173
242	0.149782
243	0.0721333
244	0.559002
245	0.861082
246	0.151262
247	0.541689
248	0.453908
249	0.0913871
250	0.292607
251	0.412193
252	0.423733
253	0.374702
254	0.32771
255	0.122598
256	0.101833
257	0.052057
258	0.659603
259	0.276399
260	0.0761649
261	0.277283
262	0.640577
263	0.0988208
264	0.329668
265	0.62805
266	0.35755
267	0.930624
268	0.811633
269	0.251574
270	0.111545
271	0.821111
272	0.644238
273	0.94638
274	0.673632
275	0.65125
276	0.93713
277	0.926999
278	0.184599
279	0.401917
280	0.27432
281	0.320689
282	0.129999
283	0.101939
284	0.125282
285	0.906806
286	0.753405
287	0.188067
288	0.607632
289	0.818697
290	0.759032
291	0.19956
292	0.270268
293	0.868469
294	0.313756
295	0.464168
296	0.607341
297	0.190099
298	0.212943
299	0.692112
300	0.748774
301	0.170198
302	0.491158
303	0.616996
304	0.964081
305	0.426899
306	0.0882459
307	0.464055
308	0.775447
309	0.36451
310	0.282602
311	0.111258
312	0.856315
313	0.132264
314	0.0961938
315	0.0568082
316	0.170535
317	0.0736556
318	0.505208
319	0.329318
320	0.0931259
321	0.246081
322	0.113661
323	0.811008
324	0.123378
325	0.19771
326	0.503255
327	0.264573
328	0.127382
329	0.0625142
330	0.16476
331	0.93142
332	0.149218
333	0.141239
334	0.451699
335	0.203691
336	0.297965
337	0.272416
338	0.350325
339	0.707027
340	0.62553
341	0.296918
342	0.0573228
343	0.237351
344	0.17822
345	0.709557
346	0.121
347	0.980286
348	0.458509
349	0.983852
350	0.977892
351	0.823953
352	0.417294
353	0.481044
354	0.453638
355	0.232282
356	0.228807
357	0.293359
358	0.133632
359	0.763437
360	0.0579953
361	0.295563
362	0.587437
363	0.361167
364	0.0756467
365	0.0861306
366	0.246202
367	0.294863
368	0.136359
369	0.0862536
370	0.512728
371	0.0675839
372	0.189727
373	0.640771
374	0.125819
375	0.0731269
376	0.164501
377	0.230974
378	0.141322
379	0.26333
380	0.131313
381	0.85295
382	0.338173
383	0.126483
384	0.529253
385	0.212182
386	0.481079
387	0.196859
388	0.565223
389	0.0948253
390	0.0919991
391	0.396139
392	0.543363
393	0.225825
394	0.189651
395	0.18159
396	0.120046
397	0.0622601
398	0.816117
399	0.229233
400	0.768421
401	0.206222
402	0.450938

## Sheet: follicular lymphoma
gene number	p-value
1	0.080056
2	0.158164
3	0.630068
4	0.160871
5	0.0957683
6	0.833746
7	0.99966
8	0.183806
9	0.230763
10	0.586941
11	0.234605
12	0.535996
13	0.184218
14	0.0789496
15	0.161817
16	0.18186
17	0.443316
18	0.369441
19	0.773866
20	0.784325
21	0.484287
22	0.219713
23	0.985065
24	0.415166
25	0.66849
26	0.123363
27	0.564484
28	0.602869
29	0.295048
30	0.187934
31	0.816308
32	0.277492
33	0.748248
34	0.41482
35	0.205496
36	0.472784
37	0.575688
38	0.445387
39	0.287299
40	0.339161
41	0.0686347
42	0.158239
43	0.572129
44	0.549824
45	0.44602
46	0.386816
47	0.979208
48	0.458815
49	0.828657
50	0.0981412
51	0.129837
52	0.175204
53	0.139125
54	0.167752
55	0.70396
56	0.695624
57	0.109138
58	0.19355
59	0.0827192
60	0.209936
61	0.125467
62	0.0567936
63	0.904206
64	0.584383
65	0.201296
66	0.574841
67	0.556409
68	0.254573
69	0.0828185
70	0.209025
71	0.217177
72	0.0660408
73	0.443047
74	0.62807
75	0.13741
76	0.643086
77	0.0510219
78	0.860563
79	0.827527
80	0.915394
81	0.600471
82	0.460443
83	0.190736
84	0.456325
85	0.522629
86	0.814407
87	0.787391
88	0.363397
89	0.299498
90	0.838008
91	0.101509
92	0.770951
93	0.139587
94	0.471191
95	0.565178
96	0.134483
97	0.135405
98	0.117902
99	0.497828
100	0.0861978
101	0.624916
102	0.0832204
103	0.0925981
104	0.236405
105	0.49014
106	0.147743
107	0.0820087
108	0.746759
109	0.800333
110	0.144
111	0.418213
112	0.0568586
113	0.225282
114	0.0658446
115	0.371376
116	0.0933579
117	0.936336
118	0.39932
119	0.848233
120	0.283086
121	0.859004
122	0.362585
123	0.269766
124	0.0776202
125	0.0611999
126	0.377867
127	0.464192
128	0.0947854
129	0.635822
130	0.0817383
131	0.789144
132	0.230869
133	0.0759138
134	0.416188
135	0.770452
136	0.178017
137	0.672301
138	0.264943
139	0.0558197
140	0.186835
141	0.172977
142	0.922383
143	0.209088
144	0.832658
145	0.352185
146	0.226461
147	0.202562
148	0.279201
149	0.507073
150	0.161903
151	0.289969
152	0.0672993
153	0.868487
154	0.110666
155	0.168058
156	0.65605
157	0.139272
158	0.184535
159	0.142165
160	0.0755153
161	0.876442
162	0.0668784
163	0.378559
164	0.381593
165	0.466287
166	0.0756695
167	0.282341
168	0.217301
169	0.159129
170	0.864226
171	0.346157
172	0.432284
173	0.199931
174	0.969492
175	0.674115
176	0.456361
177	0.121612
178	0.299765
179	0.791386
180	0.1546
181	0.641986
182	0.470642
183	0.0667985
184	0.131485
185	0.919583
186	0.164099
187	0.734851
188	0.390867
189	0.142496
190	0.565177
191	0.719488
192	0.365656
193	0.987753
194	0.879529
195	0.286322
196	0.956975
197	0.441594
198	0.346258
199	0.344232
200	0.709387
201	0.131536
202	0.0921944
203	0.371278
204	0.43174
205	0.120662
206	0.390135
207	0.179746
208	0.210781
209	0.217682
210	0.42259
211	0.103173
212	0.910118
213	0.154009
214	0.0723708
215	0.152112
216	0.489192
217	0.620322
218	0.350585
219	0.0811043
220	0.230509
221	0.598442
222	0.454887
223	0.151711
224	0.879699
225	0.152755
226	0.475358
227	0.307233
228	0.400156
229	0.123456
230	0.119593
231	0.149985
232	0.482149
233	0.207001
234	0.689928
235	0.952931
236	0.128611
237	0.557186
238	0.304757
239	0.214832
240	0.198582
241	0.538358
242	0.196783
243	0.964108
244	0.357689
245	0.0770717
246	0.0513254
247	0.478361
248	0.245514
249	0.0576279
250	0.332304
251	0.0712597
252	0.176804
253	0.183076
254	0.120074
255	0.646116
256	0.709079
257	0.567165
258	0.549293
259	0.167018
260	0.33549
261	0.116031
262	0.988337
263	0.47732
264	0.648903
265	0.501816
266	0.76237
267	0.0676496
268	0.0980024
269	0.0509098
270	0.12434
271	0.0612283
272	0.34157
273	0.277307
274	0.236196
275	0.582854
276	0.0860419
277	0.0823609
278	0.0654484
279	0.126456
280	0.199158
281	0.352584
282	0.192661
283	0.228896
284	0.197396
285	0.299305
286	0.685649
287	0.407233
288	0.249834
289	0.325737
290	0.145882
291	0.83341
292	0.568943
293	0.129847
294	0.763155
295	0.288243
296	0.768927
297	0.268471
298	0.0580042
299	0.110136
300	0.133651
301	0.962132
302	0.210361
303	0.238468
304	0.66022
305	0.690253
306	0.333306
307	0.858351
308	0.39095
309	0.935517
310	0.204506
311	0.305246
312	0.0900596
313	0.105499
314	0.394858
315	0.200067
316	0.111278
317	0.981987
318	0.473237
319	0.616119
320	0.153546
321	0.0585153
322	0.351544
323	0.149031
324	0.29532
325	0.582472
326	0.274485
327	0.367736
328	0.566439
329	0.194265
330	0.303013
331	0.493708
332	0.0774582
333	0.978537
334	0.441828
335	0.672773
336	0.0959371
337	0.0876062
338	0.680266
339	0.118198
340	0.0570539
341	0.0610031
342	0.32384
343	0.0629793
344	0.263892
345	0.0668034
346	0.794227
347	0.46405
348	0.173177
349	0.641819
350	0.94424
351	0.118705
352	0.464216
353	0.773435
354	0.227558
355	0.190959
356	0.539395
357	0.0854213
358	0.328247
359	0.153936
360	0.931851
361	0.966019
362	0.207237
363	0.485162
364	0.776658
365	0.974972
366	0.334014
367	0.0874899
368	0.67634
369	0.20985
370	0.107405
371	0.0831421
372	0.145154
373	0.38932
374	0.085695
375	0.220319
376	0.272669
377	0.191477
378	0.0781281
379	0.520716
380	0.123325
381	0.128447
382	0.217988
383	0.469977
384	0.459931
385	0.652035
386	0.120639
387	0.503566
388	0.545962
389	0.625603
390	0.0825081
391	0.164512
392	0.988205
393	0.236566
394	0.740581
395	0.245691
396	0.879206
397	0.0816439
398	0.408604
399	0.937182
400	0.790992
401	0.711702
402	0.0600011
403	0.381503
404	0.471192
405	0.277992
406	0.120936
407	0.222132
408	0.613535
409	0.376295
410	0.0635139
411	0.88115
412	0.0968934
413	0.398463
414	0.119323
415	0.846143
416	0.0771564
417	0.11881
418	0.836478
419	0.843782
420	0.581362
421	0.122221
422	0.153344
423	0.199988
424	0.681273
425	0.166974
426	0.64259
427	0.417841
428	0.267438
429	0.269815
430	0.142919
431	0.632393
432	0.14321
433	0.825087
434	0.10343
435	0.0528991
436	0.714843
437	0.948491
438	0.161292
439	0.772368
440	0.178412
441	0.362198
442	0.521871
443	0.882751
444	0.758905
445	0.428632
446	0.0975997
447	0.748444
448	0.533681
449	0.191912
450	0.485555
451	0.697534
452	0.884979
453	0.738284
454	0.104748
455	0.51679
456	0.0550145
457	0.471396
458	0.195336
459	0.381608
460	0.608274
461	0.054402
462	0.497761
463	0.594917
464	0.58492
465	0.817246
466	0.432915
467	0.830431
468	0.224783
469	0.110322
470	0.798338
471	0.501872

## Sheet: bladder carcinoma
gene number	p-value
1	0.153231
2	0.666436
3	0.91701
4	0.951296
5	0.77845
6	0.23089
7	0.429874
8	0.137813
9	0.962371
10	0.94766
11	0.568932
12	0.2333
13	0.269403
14	0.879715
15	0.925693
16	0.719739
17	0.490258
18	0.870886
19	0.597319
20	0.614417
21	0.643193
22	0.184429
23	0.334194
24	0.280933
25	0.261144
26	0.789584
27	0.903947
28	0.461935
29	0.0845195
30	0.319004
31	0.971235
32	0.459212
33	0.313906
34	0.991188
35	0.759197
36	0.458598
37	0.176932
38	0.2948
39	0.624287
40	0.421512
41	0.764466
42	0.210788
43	0.960768
44	0.187618
45	0.470924
46	0.648739
47	0.61698
48	0.147937
49	0.409073
50	0.47807
51	0.877318
52	0.991595
53	0.825933
54	0.535608
55	0.0774447
56	0.786186
57	0.937609
58	0.298044
59	0.245655
60	0.769353
61	0.14429
62	0.849018
63	0.814442
64	0.107594
65	0.139581
66	0.21582
67	0.530492
68	0.939164
69	0.854487
70	0.349879
71	0.376962
72	0.94316
73	0.339255
74	0.593328
75	0.949207
76	0.406874
77	0.0942746
78	0.0712517
79	0.846436
80	0.85467
81	0.607304
82	0.912235
83	0.653326
84	0.475285
85	0.401096
86	0.9047
87	0.164467
88	0.844425
89	0.115206
90	0.0728723
91	0.163311
92	0.499994
93	0.669359
94	0.981078
95	0.557076
96	0.0719029
97	0.364061
98	0.51479
99	0.313268
100	0.88682
101	0.0610423
102	0.21701
103	0.164097
104	0.760124
105	0.366274
106	0.516603
107	0.901157
108	0.369911
109	0.693696
110	0.838714
111	0.798654
112	0.841923
113	0.472701
114	0.975149
115	0.93346
116	0.240369
117	0.839492
118	0.144146
119	0.998074
120	0.590066
121	0.937544
122	0.0741841
123	0.740783
124	0.530548
125	0.780491
126	0.289458
127	0.128326
128	0.786779
129	0.113244
130	0.444807
131	0.349481
132	0.400743
133	0.679883
134	0.809143
135	0.0621148
136	0.530644
137	0.312433
138	0.468744
139	0.980203
140	0.500407
141	0.586631
142	0.0706061
143	0.907282
144	0.799103
145	0.984141
146	0.619727
147	0.659736
148	0.462931
149	0.0583179
150	0.568425
151	0.644095
152	0.79039
153	0.325085
154	0.592888
155	0.642413
156	0.291265
157	0.748742
158	0.957459
159	0.106498
160	0.159486
161	0.890173
162	0.867469
163	0.60709
164	0.475928
165	0.569036
166	0.446655
167	0.798185
168	0.765177
169	0.269453
170	0.269473
171	0.5466
172	0.276006
173	0.089344
174	0.448971
175	0.619003
176	0.875658
177	0.77108
178	0.345747
179	0.669684
180	0.880416
181	0.621547
182	0.660972
183	0.746057
184	0.762535
185	0.37928
186	0.487614
187	0.893357
188	0.533783
189	0.5449
190	0.972568
191	0.494996
192	0.917551
193	0.747621
194	0.241146
195	0.960121
196	0.459572
197	0.526834
198	0.420742
199	0.422433
200	0.285978
201	0.287705
202	0.979268
203	0.0965024
204	0.248617
205	0.744743
206	0.989586
207	0.152483
208	0.0993824
209	0.805487
210	0.409208
211	0.132637
212	0.461868
213	0.762475
214	0.0901268
215	0.673557
216	0.713098
217	0.214221
218	0.967049
219	0.708274
220	0.303183
221	0.98797
222	0.354287
223	0.509489
224	0.696907
225	0.399612
226	0.188634
227	0.675579
228	0.778296
229	0.640013
230	0.148647
231	0.894202
232	0.987194
233	0.184358
234	0.758385
235	0.828946
236	0.7766
237	0.721146
238	0.936514
239	0.340112
240	0.140532
241	0.314314
242	0.943921
243	0.874395
244	0.988923
245	0.976395
246	0.625008
247	0.979792
248	0.0966375
249	0.051862
250	0.130992
251	0.862875
252	0.535491
253	0.926022
254	0.930951
255	0.470293
256	0.0561935
257	0.902053
258	0.0941464
259	0.630497
260	0.161032
261	0.958134
262	0.713881
263	0.0877408
264	0.591127
265	0.770826
266	0.0916902
267	0.999414
268	0.261654
269	0.0746499
270	0.064313
271	0.481124
272	0.632724
273	0.373221
274	0.13505
275	0.385586
276	0.51321
277	0.435509
278	0.536372
279	0.476066
280	0.983437
281	0.232855
282	0.757084
283	0.935599
284	0.294645
285	0.686538
286	0.793465
287	0.0509477
288	0.179757
289	0.748455
290	0.991934
291	0.890978
292	0.904359
293	0.829724
294	0.495649
295	0.761041
296	0.455425
297	0.769277
298	0.368062
299	0.100304
300	0.910874
301	0.982349
302	0.147669
303	0.858839
304	0.594663
305	0.646459
306	0.360577
307	0.253684
308	0.133979
309	0.395449
310	0.761752
311	0.767908
312	0.901687
313	0.782468
314	0.665838
315	0.330843
316	0.924899
317	0.0510548
318	0.695556
319	0.958624
320	0.680513
321	0.291121
322	0.262251
323	0.0703499
324	0.695502
325	0.345257
326	0.317209
327	0.0870544
328	0.462742
329	0.0861464
330	0.2206
331	0.916817
332	0.354355
333	0.199978
334	0.822731
335	0.648884
336	0.578995
337	0.257087
338	0.139613
339	0.856817
340	0.560518
341	0.172338
342	0.356078
343	0.122914
344	0.109085
345	0.934681
346	0.725826
347	0.384729
348	0.65872
349	0.315237
350	0.441141
351	0.154997
352	0.10101
353	0.149222
354	0.108548
355	0.259003
356	0.995542
357	0.155239
358	0.730857
359	0.998336
360	0.145485
361	0.589965
362	0.908738
363	0.592977
364	0.765444
365	0.691862
366	0.732182
367	0.322336
368	0.383835
369	0.77203
370	0.355541
371	0.532394
372	0.212883
373	0.918998
374	0.172561
375	0.150021
376	0.613798
377	0.795841
378	0.660135
379	0.248048
380	0.132265
381	0.768252
382	0.969171
383	0.273213
384	0.466787
385	0.911741
386	0.93727
387	0.737917
388	0.680065
389	0.682172
390	0.239843
391	0.923438
392	0.63661
393	0.189917
394	0.743997
395	0.140865
396	0.163814
397	0.736396
398	0.727719
399	0.176245
400	0.898212
401	0.130348
402	0.899789
403	0.330292
404	0.0767436
405	0.0701788
406	0.435609
407	0.0755448
408	0.790017
409	0.677464
410	0.941158
411	0.990582
412	0.587771
413	0.765205
414	0.970293
415	0.354115
416	0.11236
417	0.0740042
418	0.374317
419	0.191235
420	0.629092
421	0.296431
422	0.920618
423	0.232973
424	0.391674
425	0.361153
426	0.43446
427	0.615769
428	0.124802
429	0.346567
430	0.736704
431	0.71423
432	0.512063
433	0.877637
434	0.979333
435	0.978285
436	0.0762434
437	0.0573688
438	0.198949
439	0.379635
440	0.0973097
441	0.603347
442	0.325677
443	0.3729
444	0.159139
445	0.366276
446	0.231224
447	0.81369
448	0.429911
449	0.47541
450	0.472685
451	0.282788
452	0.728833
453	0.778176
454	0.853834
455	0.723855
456	0.343331
457	0.412411
458	0.544008
459	0.520159
460	0.989389
461	0.438007
462	0.16643
463	0.583691
464	0.256863
465	0.269126
466	0.579267
467	0.613783
468	0.542268
469	0.686456
470	0.475535
471	0.529938
472	0.351069
473	0.250075
474	0.649471
475	0.668977
476	0.932074
477	0.944011
478	0.122292
479	0.630891
480	0.570524
481	0.134495
482	0.0581124
483	0.577837
484	0.381786
485	0.749723
486	0.85949
487	0.720284
488	0.564937
489	0.192007
490	0.0503108
491	0.20885
492	0.510893
493	0.0773094
494	0.856118
495	0.868
496	0.224583
497	0.0980132
498	0.207382
499	0.882732
500	0.394313
501	0.478053
502	0.648688
503	0.762666
504	0.672728
505	0.450924
506	0.608238
507	0.975077
508	0.938098
509	0.0874542
510	0.891914
511	0.755294
512	0.555762
513	0.567512
514	0.844894
515	0.833096
516	0.689348
517	0.926435
518	0.53717
519	0.668228
520	0.29012
521	0.876783
522	0.852312
523	0.725076
524	0.610746
525	0.847661
526	0.235257
527	0.126902
528	0.430977
529	0.981912
530	0.492568
531	0.173195
532	0.479095
533	0.0718029
534	0.999704
535	0.598369
536	0.85993
537	0.208285
538	0.408396
539	0.179588
540	0.867206
541	0.797692
542	0.0844627
543	0.709587
544	0.558072
545	0.838287
546	0.98104
547	0.897838
548	0.421667
549	0.81228
550	0.261329
551	0.740249
552	0.709434
553	0.838948
554	0.101397
555	0.385065
556	0.29814
557	0.4084
558	0.727145
559	0.086791
560	0.867678
561	0.327395
562	0.865964
563	0.998181
564	0.503062
565	0.914222
566	0.786915
567	0.0570154
568	0.547269
569	0.129659
570	0.800005
571	0.913589
572	0.0994853
573	0.755942
574	0.20864
575	0.70482
576	0.417492
577	0.0763281
578	0.0749687
579	0.220087
580	0.673984
581	0.68111
582	0.179477
583	0.943348
584	0.982369
585	0.243924
586	0.476518
587	0.523236
588	0.970552
589	0.988668
590	0.901456
591	0.7427
592	0.795738
593	0.441403
594	0.906492
595	0.718626
596	0.539556
597	0.986771
598	0.994926
599	0.697827
600	0.198962
601	0.91858
602	0.921801
603	0.495264
604	0.506628
605	0.928165
606	0.0655387
607	0.359552
608	0.202811
609	0.805055
610	0.525973
611	0.921644
612	0.491878
613	0.532108
614	0.618276
615	0.933459
616	0.928391
617	0.185792
618	0.31832
619	0.0798008
620	0.0615694
621	0.656976
622	0.633386
623	0.660428
624	0.735015
625	0.453213
626	0.786146
627	0.245746
628	0.169696
629	0.50377
630	0.684569
631	0.169476
632	0.720683
633	0.143525
634	0.34918
635	0.911502
636	0.465522
637	0.0501005
638	0.594772
639	0.509302
640	0.989546
641	0.786889
642	0.915254
643	0.990055
644	0.331225
645	0.80507
646	0.4918
647	0.224283
648	0.647641
649	0.166763
650	0.534505
651	0.521928
652	0.0641095
653	0.350992
654	0.862855
655	0.408788
656	0.757186
657	0.395725
658	0.0554041
659	0.29443
660	0.52283
661	0.0845953
662	0.420629
663	0.557515
664	0.460332
665	0.298698
666	0.745719
667	0.408604
668	0.942344
669	0.786431
670	0.269342
671	0.359468
672	0.848417
673	0.304601
674	0.103824
675	0.10472
676	0.469722
677	0.483232
678	0.429287
679	0.976616
680	0.0959237
681	0.829499
682	0.0810048
683	0.129713
684	0.302743
685	0.191054
686	0.510603
687	0.344146
688	0.451435
689	0.852916
690	0.349624
691	0.482786
692	0.216785
693	0.761124
694	0.16199
695	0.0818873
696	0.194488
697	0.109636
698	0.206579
699	0.603339
700	0.870329
701	0.830602
702	0.105019
703	0.363795
704	0.39082
705	0.870778
706	0.957064
707	0.608055
708	0.632779
709	0.995029
710	0.739771
711	0.054229
712	0.777223
713	0.207238
714	0.192454
715	0.975305
716	0.509254
717	0.298159
718	0.842001
719	0.839918
720	0.447875
721	0.722204
722	0.421123
723	0.800101
724	0.619406
725	0.591309
726	0.923193
727	0.812498
728	0.907126
729	0.87268
730	0.992595
731	0.511778
732	0.84992
733	0.156035
734	0.487446
735	0.642125
736	0.373943
737	0.417374
738	0.65551
739	0.445576
740	0.0680148
741	0.0848856
742	0.378705
743	0.532006
744	0.605226
745	0.980625
746	0.741065
747	0.0639455
748	0.146937
749	0.596989
750	0.101165
751	0.731954
752	0.405162
753	0.643227
754	0.584692
755	0.996665
756	0.750157
757	0.40185
758	0.850491
759	0.689618
760	0.198318
761	0.144428
762	0.932974
763	0.0821865
764	0.341817
765	0.36755
766	0.160895
767	0.904144
768	0.350849
769	0.22395
770	0.213175
771	0.147001
772	0.982318
773	0.518421
774	0.60826
775	0.686989
776	0.991247
777	0.630147
778	0.609232
779	0.683654
780	0.251247
781	0.359248
782	0.613242
783	0.894268
784	0.561438
785	0.166528
786	0.545287
787	0.0716241
788	0.846154
789	0.281067
790	0.45623
791	0.397291
792	0.378287
793	0.28581
794	0.69322
795	0.882579
796	0.757553
797	0.337821
798	0.918347
799	0.797428
800	0.660653
801	0.0637755
802	0.882131
803	0.165068
804	0.134779
805	0.0619987
806	0.68071
807	0.286348
808	0.875043
809	0.0845304
810	0.558463
811	0.261458
812	0.645578
813	0.131767
814	0.751686
815	0.196229
816	0.684034
817	0.716081
818	0.869049
819	0.116261
820	0.208135
821	0.798823
822	0.922779
823	0.478361
824	0.108055
825	0.743336
826	0.50252
827	0.436527
828	0.0571358
829	0.483914
830	0.654804
831	0.956088
832	0.621929
833	0.423579
834	0.762599
835	0.120192
836	0.630823
837	0.363176
838	0.700445
839	0.840039
840	0.562008
841	0.0974533
842	0.273371
843	0.225325
844	0.929069
845	0.431196
846	0.408872
847	0.945094
848	0.877929
849	0.580232
850	0.927604
851	0.152391
852	0.967679
853	0.728474
854	0.746065
855	0.956667
856	0.732718
857	0.82139
858	0.994545
859	0.265333
860	0.102256
861	0.811467
862	0.152853
863	0.969133
864	0.431653
865	0.824527
866	0.141168
867	0.772228
868	0.691898
869	0.253388
870	0.660721
871	0.155596
872	0.71808
873	0.889178
874	0.687072
875	0.623704
876	0.998672
877	0.906885
878	0.19413
879	0.438797
880	0.527451
881	0.402521
882	0.062314
883	0.986936
884	0.412979
885	0.748264
886	0.181824
887	0.531092
888	0.404715
889	0.601867
890	0.924019
891	0.258956
892	0.954032
893	0.0534767
894	0.109178
895	0.547033
896	0.782232
897	0.996104
898	0.622468
899	0.893431
900	0.625307
901	0.76195
902	0.972857
903	0.631495
904	0.131948
905	0.45788
906	0.0698426
907	0.0702099
908	0.391949
909	0.944305
910	0.876927
911	0.903718
912	0.630311
913	0.121549
914	0.946091
915	0.246646
916	0.874089
917	0.261556
918	0.986546
919	0.799871
920	0.542125
921	0.249199
922	0.946016
923	0.781016
924	0.386992
925	0.211504
926	0.119271
927	0.7835
928	0.391692
929	0.39583
930	0.69578
931	0.863323
932	0.528428
933	0.208093
934	0.869301
935	0.834269
936	0.0995647
937	0.932599
938	0.902722
939	0.178499
940	0.0931777
941	0.791654
942	0.610003
943	0.486413
944	0.0570625
945	0.927043
946	0.995013
947	0.843378
948	0.259809
949	0.213801
950	0.211197
951	0.973171
952	0.930069
953	0.202525
954	0.197583
955	0.658084
956	0.958472
957	0.351856
958	0.261532
959	0.168689
960	0.450532
961	0.0739899
962	0.364564
963	0.27846
964	0.64753
965	0.132711
966	0.460751
967	0.63927
968	0.13542
969	0.129337
970	0.823654
971	0.183638
972	0.0946301
973	0.523004
974	0.842544
975	0.791562
976	0.388925
977	0.289807
978	0.353013
979	0.360419
980	0.103852
981	0.65019
982	0.48461
983	0.40856
984	0.384542
985	0.577033
986	0.217868
987	0.0740957
988	0.516487
989	0.337584
990	0.339199
991	0.507911
992	0.218974
993	0.819072
994	0.125527
995	0.970391
996	0.198729
997	0.0730319
998	0.372858
999	0.277094
1000	0.149047
1001	0.312057
1002	0.804364
1003	0.134962
1004	0.22755
1005	0.501308
1006	0.812916
1007	0.178264
1008	0.100634
1009	0.79739
1010	0.219955
1011	0.689586
1012	0.297825
1013	0.297897
1014	0.0847756
1015	0.825226
1016	0.212299
1017	0.169989
1018	0.546102
1019	0.0899087
1020	0.574916
1021	0.317026
1022	0.243642
1023	0.594085
1024	0.0521478
1025	0.0745357
1026	0.524162
1027	0.768644
1028	0.239234
1029	0.233517
1030	0.736027
1031	0.492565
1032	0.150388
1033	0.181843
1034	0.411913
1035	0.587357
1036	0.14324
1037	0.1461
1038	0.280623
1039	0.385758
1040	0.125393
